# Supplementary material for: Senecavirus A Incidence in U.S. Breeding Herds: A Decade of Surveillance Data
Source: Animals (Basel). 2025 Jun 3;15(11):1650. doi: 10.3390/ani15111650 (PMC12153828; doi:10.3390/ani15111650)
Supplement: Supplementary file 1 [file animals-15-01650-s001.zip]

Archive with 4 entries (4 files):
- Figure S1.jpg
- Figure S2.jpg
- Figure S3.tif
- Figure S4.tif
